# Supplementary material for: Dietary Amino Acid Composition and Glycemic Biomarkers in Japanese Adolescents
Source: Nutrients. 2024 Mar 19;16(6):882. doi: 10.3390/nu16060882 (PMC10975557; doi:10.3390/nu16060882)
Supplement: Supplementary file 1 [file nutrients-16-00882-s001.zip]

Archive with 5 entries (5 files):
- Supplementary_FiguresS1-S4.pdf
- Supplementary_TableS1.pdf
- Supplementary_TableS2.pdf
- Supplementary_TableS3.pdf
- Supplementary_TableS4.pdf
